# Supplementary material for: The essential calcium channel of sperm CatSper is temperature-gated
Source: Nat Commun. 2025 Apr 17;16:3657. doi: 10.1038/s41467-025-58824-0 (PMC12006431; doi:10.1038/s41467-025-58824-0)
Supplement: Supplementary file 8 — Source Data [file 41467_2025_58824_MOESM8_ESM.xlsx]

## Sheet: Fig. 1d
mV	cell1	cell2	cell3	cell4	cell5	cell6	cell7	cell8	cell9	at the peak	mean	sd	sem
22C										pA/pF
-140	--	-101.539	-96.3667	-88.5941	-101.763	-102.442	-212.754	-203.489			-129.564	53.9445	20.3891
-120	--	-85.2914	-80.3248	-67.7158	-83.1765	-81.7684	-170.457	-156.58			-103.616	41.5033	15.6867
-100	-60.0193	-73.5176	-68.7422	-55.7843	-61.9092	-62.2068	-121.634	-117.782			-77.6994	26.5027	9.37012
-80	-51.3498	-61.2195	-60.0971	-42.9401	-49.2166	-48.1783	-88.3878	-88.3757			-61.2206	17.8186	6.29984
-60	-42.3695	-53.662	-51.8575	-34.5627	-36.5654	-38.2994	-62.1396	-60.9148			-47.5463	11.0138	3.89397
-40	-33.8956	-42.7397	-40.7972	-26.4227	-27.4966	-27.6893	-48.2127	-40.7165			-35.9963	8.258	2.91964
-20	-20.4295	-25.8604	-24.9772	-16.051	-16.4321	-16.799	-24.9436	-22.6075			-21.0125	4.15605	1.46939
0	0.29773	0.18603	0.11254	-0.06358	-0.41575	-0.06137	-0.04748	-0.02908	-0.36326		-0.00262	0.21368	0.07555
20	31.4335	38.8532	37.9696	24.868	23.2089	22.7864	33.4894	29.5348	53.9144		32.8954	9.857	3.28567
40	74.4299	89.9326	86.8558	58.7773	56.4896	55.5209	74.7818	69.8079	111.843		75.3821	18.4805	6.16016
60	124.92	148.92	146.032	101.512	97.3717	97.7007	127.473	121.981	178.74		127.183	27.2376	9.07919
80	188.79	214.34	210.954	156.055	148.326	145.866	189.494	186.107	248.759		187.632	34.0723	11.3574
100	254.868	278.419	276.168	208.157	204.687	198.426	257.265	262.541	327.594		252.014	42.0929	14.031
mV
38C
-140	-275.908	-288.964	-515.999	-406.558	-206.253	-623.45					-386.189	159.718	65.2047
-120	-234.159	-240.97	-460.422	-351.922	-167.244	-513.118					-327.972	137.55	56.1544
-100	-195.201	-186.846	-407.004	-290.293	-130.063	-422.502					-271.985	122.071	49.8355
-80	-158.96	-152.34	-330.519	-237.352	-98.1394	-344.215					-220.254	101.092	41.2708
-60	-127.82	-104.11	-248.787	-176.657	-79.1261	-253.046					-164.924	73.9898	30.2062
-40	-91.1118	-76.3033	-169.82	-117.828	-58.8386	-173.382					-114.547	48.2548	19.6999
-20	-49.3149	-40.547	-89.0896	-62.2782	-33.3591	-87.9649					-60.4256	23.8104	9.72055
0	0.18622	-0.29402	-0.36599	-0.01625	-0.14868	-0.11698					-0.12595	0.19796	0.08082
20	57.3755	48.7917	93.1881	70.9488	44.4213	94.1529					68.1464	21.7475	8.87839
40	127.118	110.861	192.386	150.204	104.107	193.397					146.346	39.3991	16.0846
60	199.162	187.463	299.082	240.588	175.093	308.396					234.964	57.7195	23.5639
80	275.615	278.495	406.688	338.85	256.81	430.273					331.122	73.449	29.9854
100	364.51	382.302	520.5	446.522	349.095	556.573					436.584	86.4101	35.2768

## Sheet: Fig 1 e
	CELL 1	2.43 pF	2023_10_30_0000		CELL 2	2.61 pF	2023_11_07_0001		CELL 3	2.69 pF	2023_11_27_0000		CELL 4	2.48 pF	2023_12_20_0000		CELL 5	2.52 pF	2023_12_20_0001		CELL 6	2.54 pF	2024_1_09_0000		CELL 7	2.49 pF	2024_1_10_0001		CELL 8	2.34 pF	2024_02_27_0006		CELL 9	2.53pF	2024_02_28_0001		CELL 10	2.53pF	2024_02_28_0002		CELL 11	2.42pF	2024_03_06_0002		CELL 12	2.54pF	2024_03_06_0006		CELL 13
HS	-12.1858	8.3669		HS	-19.3008	10.0403		HS	-4.8489	4.28554		HS	-10.745	14.6557		HS	-12.3419	12.7956		HS	-10.981	11.5057		HS	-6.00982	7.7796		HS	-76.1343	106.724		HS	-9.32922	14.6654		HS	-10.2395	8.02661		HS	-10.2395	8.02661		HS	-31.8722	45.3404		HS	-10.1807
24	-222.249	461.916		24	-272.242	497.144		24	-264.058	545.602		24	-63.2069	84.7844		24	-203.935	495.972		24	-463.273	530.545		24	-203.742	335.522		24	-432.129	691.979		24	-397.946	596.975		24	-309.941	533.651		24	-359.83	627.554		24	-492.208	733.929		24	-214.819
28	-276.154	534.177		28	-293.249	531.56		28	-212.852	532.022		28	-66.1451	107.585		28	-198.559	502.305		28	-438.337	540.324		28	-173.725	329.802		28	-479.293	753.133		28	-498.325	671.169		28	-337.476	580.672		28	-434.483	729.031		28	-584.605	825.304		28	-252.695
32	-350.435	624.938		32	-354.652	594.883		32	-286.827	600.364		32	-82.3371	123.309		32	-287.153	588.524		32	-607.072	633.309		32	-500.815	558.906		32	-549.888	808.333		32	-600.333	754.918		32	-412.582	662.512		32	-531.632	821.194		32	-683.226	953.565		32	-283.478
38				38				38	-566.199	765.206		38				38				38	-666.825	689.424		38				38	-911.475	1088.46		38	-876.706	982.366		38	-700.981	824.762		38	-664.984	958.18		38	-913.858	1225.74		38	-452.682
		pA/pF	1			pA/pF	2			pA/pF	3			pA/pF	4			pA/pF	5			pA/pF	6			pA/pF	7			pA/pF	8			pA/pF	9			pA/pF	10			pA/pF	11			pA/pF	12
	HS	-5.01475	3.44317		HS	-7.39495	3.84685		HS	-1.80257	1.59314		HS	-4.33267	5.90956		HS	-4.89757	5.07761		HS	-4.32322	4.52979		HS	-2.41358	3.12434		HS	-32.536	45.6087		HS	-3.68744	5.7966		HS	-4.04721	3.17257		HS	-4.23118	3.31678		HS	-12.5481	17.8506		HS
	24	-91.4603	190.089		24	-104.307	190.477		24	-98.1627	202.826		24	-25.4866	34.1872		24	-80.9268	196.814		24	-182.391	208.876		24	-81.8242	134.748		24	-184.67	295.717		24	-157.291	235.958		24	-122.506	210.929		24	-148.69	259.32		24	-193.783	288.948		24
	28	-113.644	219.826		28	-112.356	203.663		28	-79.127	197.778		28	-26.6714	43.3812		28	-78.7934	199.327		28	-172.574	212.726		28	-69.7692	132.451		28	-204.826	321.852		28	-196.966	265.284		28	-133.39	229.515		28	-179.538	301.252		28	-230.159	324.923		28
	32	-144.212	257.176		32	-135.882	227.925		32	-106.627	223.183		32	-33.2005	49.7214		32	-113.949	233.541		32	-239.005	249.334		32	-201.13	224.46		32	-234.995	345.442		32	-237.286	298.386		32	-163.076	261.863		32	-219.683	339.336		32	-268.987	375.419		32
	38				38				38	-210.483	284.463		38				38				38	-262.53	271.427		38				38	-389.519	465.153		38	-346.524	388.287		38	-277.067	325.993		38	-274.787	395.942		38	-359.787	482.575		38
				Fold Increase
		CELL 3	2.69 pF	2023_11_27_0000			CELL 6	2.54 pF	2024_1_09_0000			CELL 8	2.34 pF	2024_02_27_0006		CELL 9	2.53pF	2024_02_28_0001		CELL 10	2.53pF	2024_02_28_0002		CELL 11	2.42pF	2024_03_06_0002		CELL 12	2.54pF	2024_03_06_0006		CELL 13	2.42pF	2024_04_03_0000			CELL 14	2.51pF	2024_04_05_0036			CELL 15	2.37pF	2024_04_10_0002		CELL 16	2.34pF	2024_04_10_0009
																																									HS				HS				HS
	24	-264.058	545.602			24	-463.273	530.545			24	-432.129	691.979		24	-397.946	596.975		24	-309.941	533.651		24	-359.83	627.554		24	-492.208	733.929		24	-214.819	433.036			24	-528.393	732.93			24	-275.601	486.642		24	-211.532	428.034		24
	38	-566.199	765.206			38	-666.825	689.424			38	-911.475	1088.46		38	-876.706	982.366		38	-700.981	824.762		38	-664.984	958.18		38	-913.858	1225.74		38	-452.682	673.179			38	-999.513	1069.06			38	-534.799	721.036		38	-382.534	632.242		38
				-264.058	-463.273	-432.129	-397.946	-309.941	-359.83	-492.208	-214.819	-528.393	-275.601	-211.532	-505.97	-478.127	-422.43	-330.341
				-566.199	-666.825	-911.475	-876.706	-700.981	-664.984	-913.858	-452.682	-999.513	-534.799	-382.534	-845.466	-809.107	-945.029	-530.338
[truncated: 23 more columns]

## Sheet: Fig 1g
	24C	cell1	cell2	cell3	cell4	cell5	cell6	cell7	cell8	cell9	cell10	cell11	cell12	mean	sd	sem
-140	--		--	--	0.00824	0.01077	0.01722	0.000779644	0.02765	0.00119	--	--	--	0.01098	0.01024	0.00418
-120	--	--	--	--	0.07391	0.03255	-0.02718	0.09175	0.000658139	0.01954	--	--	--	0.03187	0.04465	0.01823
-100	Tail amp	0.02287	-0.000329649	0.00182	0.14404	0.1143	-0.0772	0.11661	0.05492	0.16709	0.000373077	0.00267	0.00378	0.04591	0.07358	0.02124
-80	normalized	0.06028	-0.00292	0.02499	0.1549	0.07409	0.02819	0.18715	0.11737	0.34365	0.02743	0.01839	-0.06839	0.08043	0.10854	0.03133
-60	--	0.1539	0.06098	0.06835	0.31958	0.19089	0.09288	0.31641	0.19149	0.34794	0.23784	0.25381	0.00466	0.18656	0.11301	0.03262
-40		0.32033	0.18092	0.19569	0.35859	0.30758	0.22962	0.36338	0.2193	0.51486	0.44755	0.2603	0.28424	0.30686	0.10164	0.02934
-20		0.56637	0.38668	0.33261	0.51611	0.39187	0.41988	0.46427	0.46155	0.61405	0.61053	0.31205	0.42357	0.45829	0.10086	0.02912
0		0.67645	0.58959	0.47182	0.58255	0.53053	0.55154	0.66045	0.5626	0.72636	0.73229	0.4865	0.60677	0.59812	0.08595	0.02481
20		0.79506	0.73956	0.69581	0.67372	0.70025	0.76172	0.74768	0.67218	0.81766	0.84851	0.57476	0.66458	0.72429	0.07623	0.02201
40		0.92141	0.8406	0.83849	0.83283	0.76741	0.77184	0.85283	0.79569	0.83731	0.91189	0.63083	0.83204	0.81943	0.07546	0.02178
60		0.94536	0.9131	0.91994	0.89306	0.78521	0.94128	0.91025	0.8992	0.93226	1.04083	0.72838	0.88175	0.89922	0.07881	0.02275
80		0.98004	0.94371	0.98246	0.97479	0.86998	1.08931	0.96194	0.98173	0.98381	1.0059	0.78018	0.99664	0.96254	0.07566	0.02184
100		1.0117	0.99297	1.0726	1.00248	1.00381	0.98896	0.99424	1.00108	1.00027	1.0347	--	1.01045	1.0103	0.02404	0.00725
120											0.96845	0.89345	0.98992	0.95061	0.05065	0.02924
140											0.93672	0.89508	0.96271	0.93151	0.03412	0.0197
-140	38C	0.00246	0.00148	0.000982172	3.66395e-05	0.000646137	0.0016							0.0012	0.0008409	0.000343296
-120	--	0.09739	0.04707	0.26377	0.03886	0.06204	0.22634							0.12258	0.09768	0.03988
-100	--	0.3101	0.07459	0.45626	0.20269	0.10258	0.40859							0.25913	0.15846	0.06469
-80	Tail amp	0.43382	0.18222	0.62796	0.37343	0.15601	0.57784							0.39188	0.19596	0.08
-60	normalized	0.61178	0.33184	0.75788	0.50032	0.26368	0.77899							0.54075	0.21494	0.08775
-40		0.81201	0.42729	0.83718	0.65058	0.44281	0.86552							0.67257	0.1986	0.08108
-20		0.8302	0.57498	0.94797	0.76772	0.55118	0.90448							0.76275	0.16673	0.06807
0		0.92733	0.69935	1.00116	0.81105	0.63516	1.05409							0.85469	0.16776	0.06849
20		0.94127	0.8125	0.99407	0.86709	0.71981	1.0233							0.89301	0.11547	0.04714
40		1.08966	0.87774	1.01728	0.93182	0.83433	0.98432							0.95586	0.09374	0.03827
60		1.00928	0.89023	1.02447	0.92702	0.8753	0.96155							0.94798	0.0614	0.02507
80		0.99389	0.95257	1.02094	0.98333	0.92077	1.0207							0.98203	0.03943	0.0161
100		1.00161	0.98501	1.00119	1.00085	0.96249	0.93171							0.98048	0.02833	0.01157

## Sheet: Fig S1a & S1b
	CELL 1	2.36pF	2024_03_18_0001			CELL 2	2.49pF	2024_03_18_0007		CELL 3	2.52pF	2024_03_22_0002			CELL 4	2.41pF	2024_03_25_0002		CELL 5	2.39pF	2024_03_25_0003		CELL 6	2.41pF	2024_03_25_0006		CELL 7	2.46pF	2023_11_30_0000
HS	-6.37675	2.54313			HS	-6.59244	7.69386		HS	-6.55602	7.24529			HS	-9.85129	4.05336		HS				HS	-9.85129	4.05336		HS	-6.37675	15.561
24	-11.3128	3.94912			24	-18.6973	11.2697		24	-16.5742	6.40869			24	-15.4826	6.68648		24				24	-15.4826	6.68648		24	-11.3128	7.94055
28	-10.9579	5.01724			28	-21.9762	14.3578		28	-19.4365	6.78753			28	-15.313	6.4126		28				28	-15.313	6.4126		28	-10.9579	16.8684
32	-12.1893	5.47137			32	-23.2963	15.019		32	-18.6315	8.77117			32	-16.6185	7.61374		32				32	-16.6185	7.61374		32	-12.1893	11.7523
34	-11.8522	5.475			34	-25.0031	16.752		34	-19.9627	10.9337			34	-17.3815	8.48623		34				34	-17.3815	8.48623		34	-11.8522	12.8174
38	-13.6832	7.13167			38	-25.3225	17.4749		38	-20.8467	11.2968			38	-17.9443	8.50971		38				38	-17.9443	8.50971		38	-13.6832	16.7488
		pA/pF
	CELL 1	2.36pF	2024_03_18_0001			CELL 2	2.49pF	2024_03_18_0007		CELL 3	2.52pF	2024_03_22_0002			CELL 4	2.41pF	2024_03_25_0002		CELL 5	2.39pF	2024_03_25_0003		CELL 6	2.41pF	2024_03_25_0006		CELL 7	2.46pF	2023_11_30_0000
HS	-2.70201	1.0776				HS	-2.64757	3.0899		HS	-2.60159	2.87512			HS	-4.08767	1.68189		HS				HS	-4.08767	1.68189		HS	-2.59218	6.3256
24	-4.79356	1.67336				24	-7.50897	4.52599		24	-6.57706	2.54313			24	-6.42431	2.77447		24				24	-6.42431	2.77447		24	-4.5987	3.22787
28	-4.64319	2.12595				28	-8.82578	5.76618		28	-7.71291	2.69346			28	-6.35396	2.66083		28				28	-6.35396	2.66083		28	-4.45445	6.85709
32	-5.16495	2.31838				32	-9.35593	6.03173		32	-7.39346	3.48062			32	-6.89565	3.15923		32				32	-6.89565	3.15923		32	-4.955	4.77734
34	-5.02211	2.31991				34	-10.0414	6.7277		34	-7.92171	4.33877			34	-7.21222	3.52126		34				34	-7.21222	3.52126		34	-4.81796	5.21032
38	-5.79798	3.02189				38	-10.1697	7.01805		38	-8.27249	4.48284			38	-7.44578	3.531		38				38	-7.44578	3.531		38	-5.56229	6.80844

## Sheet: Fig S1e
CELL 1	2.52	2024_07_10_0001				CELL 2	2.61	2024_07_10_0003				CELL 3	2.63	2024_07_12_0000
	N80	P80					N80	P80					N80	P80
HS	-12.97	13.6737				HS	-13.168	12.2914				HS	-12.7976	12.5515
DVF	-149.353	360.199				DVF	-169.353	396.199				DVF	-169.353	420.199
DVF+NNC	-66.0469	245.945				DVF+NNC	-115.049	154.823				DVF+NNC	-95.4747	317.046
24	-66.1632	245.595				24	-1066.16	228.595				24	-104.547	318.154
28	-103.97	304.436				28	-118.274	168.339				28	-114.117	325.981
32	-140.355	340.567				32	-136.041	190.674				32	-113.766	348.098
34	-176.929	312.799				34	-187.168	238.608				34	-145.362	371.317
38	-188.471	315.214				38	-184.751	246.106				38	-151.281	378.469
40	-203.89	296.277				40	-193.603	232.826				40	-205.379	403.279
		pA/pF	2024_07_10_0001			pA/pF		2024_07_10_0003				pA/pF	2024_07_12_0000
	CELL 1	2.52				CELL 2	2.61				CELL 3	2.63
		N80	P80				N80	P80				N80	P80
	HS	-5.14681	5.42606			HS	-5.0452	4.70935			HS	-4.866	4.77243
	DVF	-59.2669	142.936			DVF	-64.8861	151.8			DVF	-64.3926	159.771
	DVF+NNC	-26.2091	97.5971			DVF+NNC	-44.0803	59.3191			DVF+NNC	-36.3022	120.55
	24	-26.2552	97.4582			24	-408.492	87.5842			24	-39.7515	120.971
	28	-41.2581	120.808			28	-45.3156	64.4975			28	-43.3904	123.947
	32	-55.6966	135.146			32	-52.1231	73.0551			32	-43.2571	132.357
	34	-70.2101	124.127			34	-71.7119	91.4206			34	-55.2706	141.185
	38	-74.7903	125.085			38	-70.7859	94.2936			38	-57.5214	143.905
	40	-80.9088	117.57			40	-74.1775	89.2053			40	-78.0907	153.338

## Sheet: Fig 2d
Vm, mV		cell 1	cell2	cell3	cell4	cell5	cell6	cell7	cell8	cell9	mean	sd	sem
-100	24C	-5.97648	-7.06521	-6.53217	-6.40136	-5.72389	-4.6806	-5.32675			-5.95806	0.79974	0.30227
-80	peak	-4.34402	-4.86542	-4.77643	-4.23738	-4.41314	-3.66524	-3.90335			-4.315	0.43282	0.16359
-60	amplitude	-3.25246	-3.98292	-3.00833	-3.27222	-3.35634	-2.55737	-2.87526			-3.18641	0.44707	0.16898
-40	pA/pF	-2.29433	-2.67426	-2.50341	-2.42728	-2.32003	-1.99433	-2.20097			-2.34495	0.21877	0.08269
-20	--	-1.63335	-1.84265	-1.69395	-1.33429	-1.70725	-1.32376	-1.37297			-1.55832	0.2108	0.07967
0	--	-1.1574	-1.24827	-1.22434	-1.09977	-1.10267	-0.85087	-1.01264			-1.09942	0.13567	0.05128
20	--	-0.7197	-0.72636	-0.76091	-0.63582	-0.68241	-0.49265	-0.68323			-0.67158	0.08836	0.0334
40	--	-0.32738	-0.30538	-0.31955	-0.32172	-0.2769	-0.17239	-0.39367			-0.30243	0.06731	0.02544
60	--	0.0596	0.08195	0.00883	0.05672	0.07209	0.12336	-0.15861			0.03485	0.09186	0.03472
80	--	0.27222	0.41149	0.30807	0.3505	0.38339	0.32264	0.25214			0.32864	0.05749	0.02173
100	--	0.56669	0.80486	0.63115	0.6028	0.64473	0.65318	1.08503			0.71263	0.18043	0.0682
120	--	0.82201	1.10766	0.98159	0.91521	0.9675	0.78761	--			0.93026	0.11643	0.04753
140	--	1.15028	1.35697	1.21463	1.16581	1.41807	1.13476	--			1.24009	0.11888	0.04853
	--
-100	38C	-17.6688	-18.3573	-6.27823	-7.12721	-7.64026	-5.87467	-47.6477	-62.0933	-66.6118	-26.5888	25.0814	8.36047
-80	peak	-15.6556	-16.0691	-5.30692	-5.98194	-6.3253	-4.61101	-40.9141	-54.3241	-55.8213	-22.7788	21.5051	7.16836
-60	amplitude	-12.9636	-13.1885	-4.78261	-4.8932	-5.34834	-3.98392	-33.8489	-43.389	-45.3313	-18.6366	17.2868	5.76225
-40	pA/pF	-11.0616	-10.4102	-3.93622	-4.32138	-4.61924	-3.16389	-27.7076	-34.0463	-35.7938	-15.0067	13.59	4.52999
-20	--	-9.10261	-8.04857	-3.21135	-3.01964	-3.6962	-2.57872	-22.8211	-25.7713	-26.2	-11.6055	10.2871	3.42903
0	--	-7.04491	-5.62096	-2.52982	-2.51582	-2.77315	-2.00303	-17.6427	-18.1735	-18.2039	-8.50087	7.31607	2.43869
20	--	-5.45516	-3.65132	-1.7854	-1.79901	-1.80183	-1.49852	-12.4497	-11.039	-10.9351	-5.60168	4.5966	1.5322
40	--	-4.11895	-1.9845	-1.03079	-0.75778	-0.81601	-0.94972	-7.95629	-3.76945	-3.7556	-2.79323	2.38498	0.79499
60	--	-2.37707	0.00908	-0.23114	0.07946	-0.05472	-0.45628	-3.73568	4.53062	4.21888	0.22035	2.68713	0.89571
80	--	-0.54	1.89291	0.55576	1.06744	0.86671	0.11624	1.71024	13.7053	12.7476	3.56913	5.53059	1.84353
100	--	1.64758	4.12166	1.35456	1.93827	1.76964	0.63816	9.37211	21.2286	18.9919	6.78472	8.01345	2.67115
120	--	4.56732	6.1928	2.10407	2.72554	2.63152	1.07071	18.8403	23.6169	20.1609	9.10112	9.03356	3.01119
140	--	9.15332	8.40257	2.61565	3.57999	3.48696	1.67565	27.0521	18.9979	16.8227	10.1985	8.86467	2.95489
	--

## Sheet: Fig 2e
Vm, mV		cell1	cell2	cell3	cell4	cell5	cell6	cell7	cell8	mean	sd	sem
-140	24C	0.0082	0.0054	0.02307	0.0035	0.08647				0.02533	0.03504	0.01567
-120	Ba tail	0.02428	0.01246	0.0456	-0.08988	--				-0.00189	0.06025	0.03012
-100	currents	0.01792	0.03405	0.01349	0.01431	0.00588				0.01713	0.01042	0.00466
-80	normalized	0.02576	0.04817	0.02321	-0.01987	0.02743				0.02094	0.02489	0.01113
-60		0.0672	0.05717	0.03467	0.01977	0.11918				0.0596	0.03815	0.01706
-40		0.11217	0.06284	0.15016	0.03604	--				0.0903	0.05086	0.02543
-20		0.15118	0.12001	0.13721	0.13313	0.07679				0.12366	0.02846	0.01273
0		0.21448	0.14284	0.2079	0.13467	0.08976				0.15793	0.0527	0.02357
20		0.39784	0.33053	0.31233	0.20469	--				0.31135	0.08006	0.04003
40		0.56691	0.45621	0.60914	0.39763	0.52109				0.5102	0.08472	0.03789
60		0.77007	0.57843	0.80557	0.49112	0.96888				0.72282	0.18984	0.0849
80		0.83326	0.70273	0.80652	0.68263	0.74997				0.75502	0.06476	0.02896
100		0.92583	0.84599	0.97664	0.74677	0.99232				0.89751	0.10177	0.04551
-140	38C	0.00513	0.00454	0.000588114	0.0048	0.01744	0.00275	0.0288	0.00275	0.00835	0.00972	0.00344
-120	Ba tail	0.02764	0.03394	0.0293	0.07936	0.08802	0.01512	0.13431	0.01512	0.05285	0.04304	0.01522
-100	currents	0.02155	0.05665	0.09862	0.14991	0.15846	0.03788	0.2117	0.03788	0.09658	0.06974	0.02466
-80	normalized	0.07671	0.14129	0.13625	0.23824	0.22347	0.07604	0.36504	0.07604	0.16664	0.10267	0.0363
-60		0.11074	0.19859	0.19754	0.36221	0.26454	0.21585	0.52981	0.21585	0.26189	0.12933	0.04573
-40		0.1551	0.29087	0.2827	0.47839	0.3766	0.31534	0.65283	0.31534	0.3584	0.14964	0.05291
-20		0.24415	0.44264	0.41964	0.5562	0.4703	0.48812	0.76585	0.48812	0.48438	0.14553	0.05145
0		0.39504	0.58478	0.57713	0.68722	0.57053	0.6538	0.82469	0.6538	0.61837	0.12237	0.04326
20		0.57047	0.65821	0.72518	0.73751	0.63173	0.73781	0.8857	0.73781	0.71055	0.09387	0.03319
40		0.75152	0.79888	0.74919	0.81412	0.73645	0.82982	0.94153	0.82982	0.80642	0.06617	0.0234
60		0.83265	0.87525	0.86793	0.90743	0.78459	0.91733	0.95763	0.91733	0.88252	0.05481	0.01938
80		0.88349	0.92448	0.91412	0.91437	0.82185	0.94568	0.99024	0.94568	0.91749	0.04965	0.01755
100		0.96993	0.96875	0.95166	0.91892	0.92766	0.98846	1.00487	0.98846	0.96484	0.03029	0.01071

## Sheet: Fig 2f and S2
T,K	cell1	cell2	cell3	cell4	cell5	cell6	cell7	mean	sd	sem
1000/Ttemp
3.37297	1.31974	1.02323	--	--	--	--	--	1.17149	0.20967	0.14826
3.37256	1.26821	1.02348	--	--	--	--	--	1.14584	0.17305	0.12236
3.37209	1.17348	1.02712	--	--	--	--	--	1.1003	0.10349	0.07318
3.37153	1.16689	1.03771	--	--	--	--	--	1.1023	0.09134	0.06459
3.37092	1.10768	1.02338	--	--	--	--	--	1.06553	0.05961	0.04215
3.37024	1.18075	0.95935	1.50929	--	1.336	--	--	1.24635	0.2337	0.11685
3.36951	1.00354	1.00557	--	--	1.4751	--	--	1.1614	0.27167	0.15685
3.36869	1.06637	0.89703	--	--	1.4137	--	--	1.1257	0.2634	0.15207
3.3678	1.13406	0.96485	--	--	--	--	--	1.04945	0.11965	0.0846
3.36681	1.35527	0.9101	--	--	--	--	--	1.13268	0.31478	0.22258
3.36577	1.37357	0.9595	--	--	--	--	--	1.16653	0.29279	0.20703
3.36467	1.21452	1.07092	--	--	--	0.97462	--	1.08669	0.12073	0.0697
3.36345	1.33212	0.95415	--	--	--	1.25058	--	1.17895	0.19891	0.11484
3.36219	1.35244	0.92665	1.36902	0.96471	1.6291	1.39353	--	1.27257	0.27271	0.11133
3.36085	1.31853	0.99785	1.5163	0.95526	--	1.23514	--	1.20462	0.23237	0.10392
3.35939	1.48175	0.9149	1.48967	0.93365	--	1.07381	--	1.17875	0.28687	0.12829
3.35789	1.30454	1.00819	--	--	--	1.18249	--	1.16507	0.14894	0.08599
3.35632	1.44542	0.96424	--	--	--	1.18981	--	1.19982	0.24075	0.139
3.35462	1.45161	1.06077	--	--	--	1.16728	--	1.22655	0.20205	0.11665
3.35289	1.49238	0.97005	--	--	--	1.30188	--	1.25477	0.26433	0.15261
3.35103	1.36388	1.07162	1.44141	0.93895	1.69563	1.19208	--	1.28393	0.27321	0.11154
3.34912	1.57365	1.09529	1.69041	--	2.01609	1.16536	--	1.50816	0.38193	0.1708
3.34711	1.4796	--	--	--	--	1.27801	--	1.3788	0.14254	0.10079
3.34504	1.4761	--	--	--	--	1.36087	1.13501	1.32399	0.17351	0.10018
3.34287	1.45794	1.08161	--	--	--	1.34146	1.09882	1.24496	0.18503	0.09252
3.34065	1.31611	0.96339	--	1.40487	--	1.42101	1.07618	1.23631	0.20556	0.09193
3.33833	1.50624	1.00951	--	1.49905	--	1.42097	1.08153	1.30346	0.23919	0.10697
3.33597	1.64806	1.00204	--	--	--	1.42449	1.04946	1.28101	0.30917	0.15458
3.33351	1.49104	0.9372	--	--	--	1.45255	1.0138	1.22365	0.28866	0.14433
3.33097	1.73284	1.03312	1.75349	--	--	1.43547	1.00086	1.39116	0.36418	0.16287
3.3284	1.67699	1.0859	1.98387	--	--	1.46161	0.97308	1.43629	0.41706	0.18652
3.32573	1.6809	1.0582	--	--	2.10626	1.5222	0.96187	1.46588	0.46897	0.20973
3.32298	1.64726	1.12713	--	--	--	1.52742	1.03033	1.33303	0.3003	0.15015
3.32021	1.82191	1.08514	--	--	--	1.81881	1.08415	1.4525	0.42477	0.21238
3.31734	1.94207	1.20372	--	--	--	1.72052	1.08683	1.48829	0.40906	0.20453
3.31439	2.04326	1.19928	--	1.51652	--	1.75501	1.06845	1.5165	0.39867	0.17829
3.31137	1.86659	1.15205	--	--	--	1.8342	1.26808	1.53023	0.37295	0.18648
3.30829	2.05416	1.25721	--	--	--	1.90171	1.19647	1.60239	0.43879	0.21939
3.30517	1.85138	1.18874	--	--	2.2627	1.99063	1.44161	1.74701	0.43044	0.1925
3.30198	1.92848	1.27754	2.12064	1.79384	2.84916	1.94231	1.48238	1.91348	0.50399	0.19049
3.29875	2.0886	1.38805	2.07839	1.77959	2.84685	2.08602	1.32686	1.94205	0.51498	0.19464
3.29547	1.95956	1.54412	--	--	--	2.05675	1.282	1.71061	0.36204	0.18102
3.29215	2.1536	1.43316	--	--	--	2.25645	1.24497	1.77204	0.50757	0.25378
3.28881	2.15992	1.4816	--	--	--	2.09851	1.18153	1.73039	0.4772	0.2386
3.28547	2.15238	1.42776	--	--	--	2.167	1.24282	1.74749	0.48196	0.24098
3.28206	2.33969	--	2.5756	--	--	2.36268	1.2086	2.12164	0.61789	0.30895
3.27862	2.40993	1.55729	--	--	--	2.37656	1.3789	1.93067	0.53925	0.26962
3.27516	2.40764	1.4978	--	--	--	2.28884	1.20113	1.84885	0.59122	0.29561
3.27167	2.43899	1.61809	--	1.85472	3.23461	2.44402	1.22988	2.13672	0.71583	0.29223
3.26818	2.51475	1.6954	2.52084	--	3.50369	2.52406	1.25406	2.33547	0.78051	0.31864
3.26466	2.52672	1.866	--	--	--	2.50184	1.27879	2.04334	0.59438	0.29719
3.26115	2.38059	1.76836	--	--	--	2.61204	1.36897	2.03249	0.56777	0.28388
3.25765	2.51784	1.84006	--	--	--	2.75995	1.49423	2.15302	0.58691	0.29346
3.2542	2.62791	2.0582	--	--	--	2.69735	1.49409	2.21939	0.56195	0.28098
3.25074	2.62037	1.85813	3.17074	2.05914	--	2.83999	1.65017	2.36642	0.60025	0.24505
3.24729	2.7992	1.9927	3.50284	1.97027	--	2.91744	1.63929	2.47029	0.71316	0.29115
3.24386	2.87321	2.00138	--	--	--	2.99409	1.69609	2.39119	0.64056	0.32028
3.2405	3.04894	2.13742	--	--	3.83469	2.98397	1.69671	2.74035	0.83739	0.37449
3.23708	3.03495	2.11728	--	--	3.95144	3.07637	1.7307	2.78215	0.8754	0.39149
3.23366	3.20328	2.22557	--	--	--	3.29771	1.77855	2.62628	0.74453	0.37226
3.23025	3.0881	2.36463	--	--	--	3.86777	1.81477	2.78382	0.89112	0.44556
3.22694	3.2715	2.2342	3.37529	--	--	3.86545	1.78176	2.90564	0.86452	0.38663
3.22364	3.0776	2.45727	--	--	--	3.86135	2.59383	2.99751	0.63442	0.31721
3.22035	3.30285	2.427	3.78289	2.28821	--	4.31389	2.73211	3.14116	0.80226	0.32752
3.21705	3.44938	2.6743	--	2.55995	4.47753	4.72324	2.7634	3.4413	0.95308	0.38909
3.21377	3.39166	2.68479	--	2.66074	--	4.7646	2.71828	3.24401	0.90323	0.40394
3.21055	3.42624	2.82078	--	3.08483	--	4.7688	2.79848	3.37982	0.81684	0.3653
3.2074	3.68768	2.70326	3.98954	3.21222	--	4.87623	--	3.69379	0.82139	0.36734
3.20425	3.70719	2.90888	3.95831	3.51492	5.2817	4.95601	--	4.0545	0.90025	0.36752
3.20115	4.01802	--	--	--	5.60191	5.32316	--	4.98103	0.84556	0.48818
3.19809	3.86005	--	3.94579	4.19137	6.30692	5.25039	--	4.7109	1.0509	0.46998
3.19505	4.16872	--	3.9503	4.28946	6.41995	5.31093	--	4.82787	1.0323	0.46166
3.19214	4.27906	--	4.10469	4.41308	6.23589	--	--	4.75818	0.9932	0.4966
3.18931	4.12176	--	--	4.39356	6.08472	--	--	4.86668	1.06357	0.61405
	--	--		--		--	--	--	--	--
	--	--		--		--	--	--	--	--
	--	--		--		--	--	--	--	--
	--	--		--		--	--	--	--	--
	--	--		--		--	--	--	--	--
	--	--		--		--	--	--	--	--
	--	--		--		--	--	--	--	--
	--	--		--		--	--	--	--	--
	--	--		--		--	--	--	--	--
	--	--		--		--	--	--	--	--
	--	--		--		--	--	--	--	--
	--	--		--		--	--	--	--	--
	--	--		--		--	--	--	--	--
	--	--		--		--	--	--	--	--
	--	--		--		--	--	--	--	--
	--	--		--		--	--	--	--	--
	--	--		--		--	--	--	--	--
	--	--		--		--	--	--	--	--
	--	--		--		--	--	--	--	--
	--	--		--		--	--	--	--	--
	--	--		--		--	--	--	--	--
	--	--		--		--	--	--	--	--
	--	--		--		--	--	--	--	--
	--	--		--		--	--	--	--	--
	--	--		--		--	--	--	--	--
	--	--		--		--	--	--	--	--
	--	--		--		--	--	--	--	--
	--	--		--		--	--	--	--	--
	--	--		--		--	--	--	--	--
	--	--		--		--	--	--	--	--
	--	--		--		--	--	--	--	--
	--	--		--		--	--	--	--	--
	--	--		--		--	--	--	--	--
	--	--		--		--	--	--	--	--
	--	--		--		--	--	--	--	--
	--	--		--		--	--	--	--	--
	--	--		--		--	--	--	--	--
	--	--		--		--	--	--	--	--
	--	--		--		--	--	--	--	--
	--	--		--		--	--	--	--	--
	--	--		--		--	--	--	--	--
	--	--		--		--	--	--	--	--
	--	--		--		--	--	--	--	--
	--	--		--		--	--	--	--	--
	--	--		--		--	--	--	--	--
	--	--		--		--	--	--	--	--
	--	--		--		--	--	--	--	--
	--	--		--		--	--	--	--	--
	--	--		--		--	--	--	--	--
	--	--		--		--	--	--	--	--
	--	--		--		--	--	--	--	--
	--	--		--		--	--	--	--	--
	--	--		--		--	--	--	--	--
	--	--		--		--	--	--	--	--
	--	--		--		--	--	--	--	--
	--	--		--		--	--	--	--	--
	--	--		--		--	--	--	--	--
	--	--		--		--	--	--	--	--
	--	--		--		--	--	--	--	--
	--	--		--		--	--	--	--	--
	--	--		--		--	--	--	--	--
	--	--		--		--	--	--	--	--
	--	--		--		--	--	--	--	--
	--	--		--		--	--	--	--	--
	--	--		--		--	--	--	--	--
	--			--		--	--	--	--	--
	--			--		--	--	--	--	--
	--			--		--	--	--	--	--
	--			--			--	--	--	--
	--			--			--	--	--	--
	--			--			--	--	--	--
	--			--			--	--	--	--
	--			--			--	--	--	--
	--			--			--	--	--	--
	--			--			--	--	--	--
	--			--			--	--	--	--
	--			--			--	--	--	--
	--			--			--	--	--	--
	--			--			--	--	--	--
	--			--			--	--	--	--
	--			--			--	--	--	--
	--			--				--	--	--
	--			--				--	--	--
	--			--				--	--	--
	--			--				--	--	--
	--			--				--	--	--
	--			--				--	--	--
	--			--				--	--	--
	--			--				--	--	--
	--			--				--	--	--
	--			--				--	--	--
	--			--				--	--	--
	--			--				--	--	--
	--			--				--	--	--
	--			--				--	--	--
	--			--				--	--	--
	--			--				--	--	--
	--			--				--	--	--
	--			--				--	--	--
	--			--				--	--	--
	--			--				--	--	--
	--			--				--	--	--
	--			--				--	--	--
	--			--				--	--	--
	--			--				--	--	--
	--			--				--	--	--
	--			--				--	--	--
	--			--				--	--	--
	--			--				--	--	--
	--			--				--	--	--
	--			--				--	--	--
	--			--				--	--	--
	--			--				--	--	--
	--			--				--	--	--
	--			--				--	--	--
	--			--				--	--	--
	--			--				--	--	--
	--			--				--	--	--
	--			--				--	--	--
	--			--				--	--	--
	--			--				--	--	--
	--			--				--	--	--
	--			--				--	--	--
	--			--				--	--	--
	--			--				--	--	--
	--			--				--	--	--
	--			--				--	--	--

## Sheet: Fig. 3b
		cell1	cell2	cell3	cell4	cell5	cell6	cell7	cell8	cell9	cell10	cell11	cell12	mean	sd	sem
-140	at peak	-49.0025	-125.065	-54.3119	-171.724	-150.281	-147.855	-69.4818	-289.905	-101.554	-62.7697	-36.5747		-114.411	74.432	22.4421
-120	pA/pF	-32.8076	-91.6133	-43.8967	-136.515	-126.854	-113.88	-53.3653	-230.729	-80.9716	-52.9535	-30.0432		-90.33	59.7374	18.0115
-100	22C	-22.5902	-74.0165	-30.2798	-117.231	-97.9333	-93.3225	-36.0296	-179.876	-54.1423	-39.9768	-24.2804		-69.9708	48.8532	14.7298
-80	--	-14.8369	-50.1152	-23.0915	-90.5103	-90.656	-66.9678	-24.8947	-142.446	-38.3728	-28.7701	-17.9903		-53.5137	40.2413	12.1332
-60	--	-12.4113	-34.172	-15.3524	-64.9794	-68.4318	-53.5365	-13.311	-107.757	-26.3677	-19.1437	-13.8589		-39.0293	31.0086	9.34946
-40	--	-9.06032	-24.3134	-12.6193	-50.2151	-46.4059	-35.1202	-11.2641	-71.9956	-18.0475	-14.2304	-9.07903		-27.4864	20.8598	6.28946
-20	--	-4.17494	-11.9745	-7.50351	-27.947	--	-19.2631	-4.55639	-37.8463	-9.90654	-7.58521	-5.39089		-13.6148	11.3207	3.57992
0	--	0.02016	-0.18193	-0.33209	0.30752	--	--	-0.43737	-0.04896	0.01703	-0.70784	-0.63514		-0.22207	0.33409	0.11136
20	--	5.7625	13.4694	8.52772	32.8043	--	--	5.61323	39.6563	12.6182	7.90491	5.00732		14.596	12.7328	4.24427
40	--	11.5198	31.1562	22.3915	72.2465	--	--	13.1506	85.6613	29.5742	18.2573	10.6055		32.7292	27.4198	9.13994
60	--	22.1155	57.2112	37.8845	118.421	--	--	20.2769	137.448	49.5319	36.5832	19.2699		55.4158	43.3719	14.4573
80	--	36.7396	90.5566	65.4495	174.498	--	--	35.0841	191.025	76.0933	52.7057	31.1116		83.6959	59.6824	19.8941
100	--	57.5099	135.134	96.0748	231.694	--	--	53.3977	252.532	105.223	73.739	48.0079		117.035	76.3585	25.4528
120	--	--	181.933	125.161	298.884	--	--	77.9859	326.914	144.536	107.271	73.1416		166.978	96.9128	34.2638
140	--	--	238.144	166.761	363.277	--	--	113.178	392.236	186.82	143.194	98.3583		212.746	110.934	39.221
-140	at peak	-165.599	-255.624	-328.459	--	-50.672	-28.6075	-201.187	-85.8007	-48.9523	-18.635	-24.0058	-80.3282	-117.079	105.293	31.7469
-120	pA/pF	-120.884	-212.872	-252.718	--	-39.0637	-28.3542	-176.357	-91.2389	-33.0074	-17.0615	-19.7624	-61.8068	-95.7387	83.8549	25.2832
-100	38C	-96.2899	-169.472	-203.929	--	-29.9385	-24.6246	-161.713	-78.5867	-22.558	-12.305	-12.594	-58.6792	-79.1537	69.8235	21.0526
-80	--	-77.7507	-140.271	-152.567	-40.3438	-20.6095	-17.5709	-140.149	-72.3292	-15.6921	-10.0743	-10.1894	-42.4126	-61.6633	54.6511	15.7764
-60	--	-56.1092	-104.589	-118.319	-34.809	-16.4288	-13.4416	-118.74	-58.5201	-12.0072	-6.43889	-7.38492	-32.8763	-48.3053	43.2674	12.4902
-40	--	-45.2457	-72.0731	-76.3616	-25.3688	-10.1785	-10.8299	-85.0759	-46.0006	-10.4064	-6.02765	-6.53624	-19.6611	-34.4804	29.5393	8.52728
-20	--	-28.1882	-37.5438	-37.0146	-14.236	-5.36065	-6.82727	-42.1552	-25.9643	-6.9949	-3.59969	-3.93781	-11.4323	-18.6045	14.641	4.22649
0	--	--	0.07312	-0.43214	0.09865	0.37327	-0.03481	-0.27699	-0.06126	-0.32326	-0.66285	-0.47324	0.2533	-0.13329	0.32548	0.09814
20	--	--	41.8909	41.0527	15.8697	8.93457	7.73111	46.6302	31.1155	8.58715	4.01844	5.92854	13.9266	20.5169	16.3181	4.92009
40	--	--	87.8939	85.5897	38.4505	21.5975	17.0918	--	--	20.7698	12.245	15.2431	34.619	37.0556	29.4577	9.81924
60	--	--	139.223	135.924	63.1436	42.4042	26.2921	--	--	41.3676	21.8085	28.4692	56.5754	61.6897	45.1142	15.0381
80	--	--	194.735	190.443	93.6947	69.6967	37.8431	--	--	66.3192	37.9949	50.0477	88.2452	92.1132	60.2378	20.0793
100	--	--	256.777	251.789	153.018	104.977	53.5965	--	--	103.094	58.8419	71.3224	134.958	132.041	76.7431	25.581

## Sheet: Fig. 3c and part of S3gh
		cell1	cell2	cell3	cell4	cell5	cell6	cell7	cell8	cell9	cell10	cell11	cell12	mean	sd	sem
-140	at steady state	-18.7975	-39.2502	-17.2954	--	-72.6236	-88.3992	-22.9226	-123.962	-36.9335	-25.4566	-17.8681		-46.3508	36.5467	11.5571
-120	22C	-17.3443	-29.2806	-12.6072	-75.6147	-62.6537	-43.7416	-15.9731	-116.639	-33.7855	-19.8047	-16.6946		-40.3763	32.5776	9.82252
-100	pA/pF	-13.7244	-26.0694	-13.8661	-65.323	-57.301	-44.4143	-12.6547	-99.8201	-26.5106	-17.3778	-10.9344		-35.2723	28.5419	8.60571
-80		-11.6646	-19.4556	-12.2641	-50.6016	-66.6291	-33.7782	-15.8634	-81.4607	-16.6735	-14.7989	-8.36772		-30.1416	25.0335	7.54789
-60		-7.3444	-15.5625	-6.85294	-44.2097	-48.0466	-32.9127	-7.45148	-71.6204	-12.4529	-10.0059	-7.43268		-23.9902	22.0316	6.64279
-40		-6.79369	-14.5008	-8.23997	-38.0328	-40.5603	-25.0906	-5.26859	-54.9237	-10.1333	-7.52772	-4.94433		-19.6378	17.4115	5.24975
-20		-3.44833	-8.71799	-6.10936	-23.5571	--	-16.5444	-3.16442	-32.8891	-6.31856	-4.90319	-3.49663		-10.9149	10.1676	3.21527
0		-0.029	-0.5972	-0.76886	0.12271	--	--	-0.18233	-0.19524	-0.02257	-0.68987	-0.68808		-0.33894	0.34479	0.11493
20		5.52907	15.2647	9.05372	34.1102	--	--	6.38067	41.0121	11.4803	5.74509	3.374		14.6611	13.5712	4.52374
40		14.975	39.021	26.8701	77.2828	--	--	18.6669	91.2742	29.6502	18.5903	9.6945		36.225	28.7868	9.59559
60		31.179	75.2353	52.193	128.698	--	--	33.1313	151.424	54.9737	40.1757	21.937		65.4385	45.4481	15.1494
80		53.9275	125.195	86.7965	187.497	--	--	61.0031	217.142	91.3318	67.4321	42.2269		103.617	61.4271	20.4757
100		94.4335	195.153	126.084	256.191	--	--	105.46	288.792	130.652	102.03	68.1068		151.878	77.1136	25.7045
120		--	266.142	169.375	326.798	--	--	152.74	368.5	181.865	153.301	104.25		215.371	93.9634	33.2211
140		--	346.887	223.989	405.594	--	--	200.842	449.741	234.147	203.99	152.876		277.258	108.525	38.3693
-140	steady stat	-41.3016	-46.2579	-84.7351	--	-15.7135	-13.3817	-15.0485	-23.6198	--	-10.9462	-10.4367	-27.934	-28.9375	23.2648	7.35697
-120	38C	-32.5264	-60.1939	-84.0911	--	-15.9408	-12.2254	-15.0513	-23.5762	--	-10.0458	-9.69014	-28.5139	-29.1855	24.5594	7.76636
-100	pA/pF	-35.446	-64.079	-79.6761	--	-9.91944	-9.34121	-22.1901	-22.6067	-11.8074	-7.46812	-8.15213	-21.6492	-26.576	24.2099	7.29955
-80		-38.7191	-70.497	-71.773	-22.7722	-7.9778	-8.19655	-32.1004	-24.7203	-8.28901	-6.57152	-7.63275	-18.3457	-26.4663	23.3792	6.74899
-60		-33.8498	-63.9301	-72.2614	-16.8842	-5.51341	-6.20547	-34.0374	-23.9093	-8.59454	-4.63732	-5.63576	-15.7472	-24.2672	23.0555	6.65555
-40		-32.3505	-56.2135	-55.9951	-13.211	-5.70335	-6.23713	-39.7777	-27.2932	-7.8147	-4.26147	-5.11999	-12.2757	-22.1878	19.6877	5.68336
-20		-25.2702	-33.913	-33.3014	-8.86035	-4.02308	-4.67426	-33.3438	-21.2329	-5.63632	-3.06619	-3.35172	-10.1901	-15.5719	12.8744	3.71652
0		--	0.02289	-0.66419	-0.22613	0.24659	-0.22892	-0.7962	-0.10907	-0.36552	-0.63567	-0.45898	-1.38948	-0.41861	0.44758	0.13495
20		--	43.2329	42.1407	16.2226	8.73397	7.19554	46.9397	33.4203	9.81463	4.49408	6.2424	11.4036	20.8946	16.8509	5.08072
40		--	94.7672	90.9288	48.9068	23.7687	18.2839			26.4806	14.2051	18.881	35.6302	41.3169	31.0347	10.3449
60		--	157.487	150.3	89.2861	51.8414	26.7447			55.6759	30.1484	39.1406	67.503	74.2364	49.073	16.3576
80		--	223.918	220.168	145.329	84.7162	40.2874			97.4549	56.6788	71.7522	116.014	117.369	66.9632	22.3211
100		--	300.754	294.493	233.856	131.338	58.0804			143.589	93.5197	111.986	172.726	171.149	87.0355	29.0118
--										202.723	140.81	154.901		166.145	32.4519	18.7361
--										268.688	--	210.341		239.514	41.2582	29.1739

[truncated: 18 more sheets: Fig3g, Fig. 4f, Fig.4g, Fig s4b, Fig s4d, Fig. 5c, Fig. 5f, Fig.5i, Fig 5j, Fig s5d, Fig S5e, Fig. 6d, Fig. 6g, Fig 6g with notes, Fig s6a, Fig S7b, Fig. S8b, Uncropped gels for fig. 1c, 6c]
